# Supplementary material for: Uncovering the prognostic gene signatures for the improvement of risk stratification in cancers by using deep learning algorithm coupled with wavelet transform
Source: BMC Bioinformatics. 2020 May 19;21:195. doi: 10.1186/s12859-020-03544-z (PMC7236453; doi:10.1186/s12859-020-03544-z)
Supplement: Supplementary file 2 — Additional file 2. Results of the univariate Cox regression. Tables contain the genes considered to be significantly associated with the 3-year overall survivals of all the data set by the univariate Cox regression. [file 12859_2020_3544_MOESM2_ESM.xls]

## Sheet: BLCA
Characteristics	P.Value
PRMT8	0.000180013
ETFB*	0.000377923
RP11-102L12.2*	0.00236385
LRP1B	0.01018
MXRA7*	0.0105072
LYG1	0.0128112
AC104653.1	0.0128506
RP11-324E6.10	0.0130105
XXbac-BPG181B23.7*	0.0147126
TNRC6C-AS1	0.0157221
RP11-445P17.8	0.0162641
MPST	0.0163229
KATNAL1	0.0180676
RP11-474N24.6	0.0196685
POMT2	0.0212171
TRANK1	0.0232274
RP11-152L20.3	0.0250307
PCDHB13	0.0275767
RP11-666A8.8	0.0290179
COMMD9*	0.0291776
NID2	0.029513
ALG2	0.0312865
LY6K*	0.0351626
PSMD11	0.0365129
DPM1*	0.0378977
ZNF433	0.0422514
UGT2B7*	0.0422902
RP11-158K1.3	0.0443007
*marked the genes selected by multivariate Cox regression.

## Sheet: HNSC
Characteristics	P.Value
MORF4L2*	0.000173433
CXCL8*	0.000886724
GAPDH	0.00156416
GRAMD4	0.00241634
TPI1	0.00296263
CCR4	0.00533644
BOLA3	0.00629849
ZNF526	0.00846824
RP4-798A10.2	0.0120983
PTPN22	0.014141
AC131056.3	0.0161082
POLD2	0.0284238
COX8A	0.0430916
*marked the genes selected by multivariate Cox regression.

## Sheet: KIRC
Characteristics	P.Value
FBXL3	<0.0001
ABCD1*	<0.0001
AP1AR	<0.0001
MMP12*	<0.0001
NDC80	<0.0001
TSTA3*	<0.0001
MAST2	6.58977e-05
CTC-444N24.6	0.000129061
METTL14	0.000174815
RP1-292L20.3	0.000176122
PCYOX1	0.00020602
ADAMTS6	0.00021412
KLF9	0.000469332
CDC45	0.000683534
MEGF10	0.000734222
RP11-465N4.4	0.00097399
SECISBP2L	0.0010756
EHBP1	0.00110493
SMARCD1	0.00115965
GIMAP1*	0.00128915
TRIM65*	0.00131161
RP11-100L22.1	0.00131482
RP11-285J16.1	0.00152551
TCAIM	0.00157261
FAM196B	0.0018358
CASKIN2	0.00190491
TANGO6	0.00271944
AC108925.1	0.00288018
WWP1	0.00336073
TMEM88	0.00497684
HOXD3	0.00577292
CTD-2616J11.2*	0.00829854
WIBG	0.00844402
ZNF549*	0.00864925
ATP1B3	0.0093135
RP11-254F7.2	0.00932128
SLC5A6	0.00991637
RP5-1073O3.2*	0.0102202
SKA3	0.0104153
DHRS12	0.0112985
SSC5D*	0.0116831
HES6	0.0117544
NUP85	0.0122516
RP11-736N17.10	0.0140115
SNX7	0.0143767
ELOVL7	0.0149911
RHPN2	0.0150654
ZNF835	0.0153503
CTC-297N7.1*	0.0153626
RPA1	0.0157455
ACAT1	0.0161997
PDK4	0.0185713
RP11-707P17.2	0.0191383
AC007743.1	0.019704
TRPM8	0.0201869
MMP21	0.0211773
TOLLIP	0.0213082
NSL1	0.0220483
TMEM120B	0.0235316
TK1	0.0239959
ZBP1	0.0250392
FGF14-AS2	0.02751
IGDCC4	0.0276342
USP50	0.0286507
OR56B1*	0.031216
AC073283.7	0.0330825
PIANP	0.0332394
C16orf62	0.0340745
CASP5	0.0341144
ECM1	0.0382495
SNHG12	0.0389993
CCDC168*	0.0394347
SMLR1*	0.0419221
RBBP9	0.0422528
RP11-20B24.6	0.0427336
HAS3*	0.0436393
NEIL1	0.0441913
SP5	0.0476279
CTU1	0.0477813
GPER1	0.0491432
*marked the genes selected by multivariate Cox regression.

## Sheet: LGG
Characteristics	P.Value
MRC2*	<0.0001
RP11-242C19.2	<0.0001
DLGAP1-AS1*	<0.0001
PTTG1	<0.0001
UBE2C	<0.0001
SPARCL1	<0.0001
TEX26-AS1*	0.000112466
RSPH4A	0.000180371
RPS6	0.000253375
MT-CO1	0.000679012
UNC5A	0.00072677
CTA-445C9.14	0.00097218
ACTG1	0.00181944
RPA2	0.00201504
RP4-537K23.4	0.00237369
ZCCHC4	0.00349088
TM2D3*	0.00356136
C16orf45	0.00533855
MT-ND5	0.00618964
NIPAL3	0.0154474
RP11-264I13.2	0.0209341
ATF7IP	0.0211837
MT-ND6	0.0214586
MT-CO2	0.0218387
C15orf59-AS1*	0.032006
FAM26F	0.0352895
RP11-96A15.1	0.0401647
AC007292.4	0.0431903
*marked the genes selected by multivariate Cox regression.

## Sheet: LIHC
Characteristics	P.Value
CEP55	<0.0001
CHORDC1*	<0.0001
UBE2C*	<0.0001
SMARCD1	<0.0001
FHDC1*	<0.0001
LL22NC03-N64E9.1	6.62068e-05
PTTG1	7.33415e-05
RIBC2	0.000115628
TOE1*	0.000138678
FZD3*	0.00117466
NKAIN1	0.00143254
FAM135A	0.00210579
TDRD5	0.00249949
ZNF124	0.00397042
SNCAIP	0.00420339
RPA2	0.00834535
FAM99B	0.00844407
STK40	0.0108135
PRKAA2	0.0112641
CCDC174	0.0128982
APBB1IP	0.0170878
RRM2B	0.0174709
RP11-982M15.6	0.0197086
CTA-445C9.14	0.0206073
CXXC5	0.0228081
ATG12	0.0248649
UNC5A	0.0273506
CH507-154B10.2*	0.0276474
LSM1*	0.0321556
CAAP1*	0.0374513
ZC3H13*	0.0377589
SETD1A	0.0489016
ALB	0.0492225
SMN2	0.0497359
*marked the genes selected by multivariate Cox regression.

## Sheet: LUAD
Characteristics	P.Value
GAPDH	<0.0001
LDHA	<0.0001
RP11-378J18.9	<0.0001
B4GALT1*	<0.0001
CD109	0.000145789
RP11-383J24.1	0.000513249
ACTN1	0.000557929
FUT4*	0.00057783
BCAR3	0.0016265
ABCC1	0.00179575
NTSR1	0.00219037
RP11-68L18.1*	0.00219581
ITPK1	0.00233099
ING4	0.00237514
PXMP4	0.00333018
EHBP1	0.00345558
RP11-93H12.4	0.00398916
FKBP6*	0.00492565
ZNF43	0.00533962
PLK1	0.00573505
GLS2*	0.00602755
RP11-98I9.4	0.00700706
BAIAP2L2*	0.00778803
CTD-2619J13.14	0.00845257
STK38L	0.00859746
TRIM16	0.0093468
RP11-303E16.2	0.0100204
ACAT1	0.0103404
TGDS	0.0106237
NEDD1*	0.0137534
RP11-65J3.3	0.0137541
HLA.DRB5	0.0145068
WEE2	0.0146657
ST6GALNAC6	0.0167712
NSL1	0.0178509
ZBTB18	0.0181239
ATG9A	0.0181352
FAM118B	0.0183855
ENTPD3-AS1	0.0192423
RP11-351J23.2*	0.0193598
CTU1	0.0205566
TMSB4X	0.0207215
LINC01480	0.0207767
RAD23A	0.0217111
RP11-422N16.3	0.0223022
RP11-635O16.2	0.0223981
SH3TC2	0.0233115
ZNF497*	0.0233378
ZNF627	0.0246362
VKORC1	0.024929
RP11-573D15.2	0.0249474
SDCBP2*	0.0253565
ATP5D	0.025526
ADAMTS6	0.0255484
IGFBP1	0.0261324
LAMB3	0.0266974
ENOX1	0.0267361
ATP6V0A2	0.0272284
SFTA1P	0.0275018
ZSCAN16	0.0283867
ZNF763	0.0298442
TSHR	0.0311859
MCM5	0.0319582
CHAF1B	0.0319692
SH3BP5	0.0321431
CCNA2	0.0328219
MBTPS2	0.0332401
CD1C	0.0348903
RP11-553A21.3	0.0359915
ZNF626	0.0371529
CD180	0.0371647
RP11-68I18.10	0.0379849
NUDT14	0.0382404
SCAMP1-AS1	0.038919
SPTA1	0.0396315
ZNF26	0.0397033
RP11-299J3.8*	0.0404559
DNAJC8	0.0409673
RP11-296O14.3*	0.0431904
BEST2	0.0431907
KLF9*	0.0433242
RP11-140K17.3	0.0435006
DRAM2	0.0445474
RP11-65D17.1*	0.0445824
FNIP2	0.0447569
LINC01170*	0.045076
RP11-331F9.4	0.0474322
LMTK3	0.0476535
SNHG12	0.0477565
SLCO4C1	0.049239
*marked the genes selected by multivariate Cox regression.

## Sheet: LUSC
Characteristics	P.Value
SLC13A5*	<0.0001
TMEM240	0.000490985
TMEM120B	0.00103692
RP11-345P4.7*	0.00187729
RP11-530C5.1*	0.0019857
MMP12	0.00217032
FLG2*	0.00246607
AP000692.9	0.00313135
LRP10*	0.00323318
GOLIM4	0.00576251
NEURL4	0.00838548
CETP	0.00851169
CTD-2313J17.5	0.0106595
SLC16A1-AS1*	0.0116668
EVL	0.0150501
RP11-817I4.2*	0.015309
RP11-946P6.6	0.0156445
TYMSOS	0.0158684
ROR1-AS1	0.0181772
RP11-21A7A.2*	0.0186238
LCE3E	0.0186392
EIF3L	0.0202131
ST6GALNAC6	0.0216768
HMCN2	0.0224523
ANXA11*	0.0228181
AF213884.2*	0.0238041
RP11-108L7.4	0.025343
RP11-567M16.6*	0.0270462
SNAPC1*	0.027729
RELT	0.0318666
SEMA3F-AS1	0.0325389
RNF157*	0.0341242
FAM183B*	0.0344023
TCHHL1	0.0345582
RBSN	0.0356328
DSCR9	0.0360711
TSEN15*	0.0440432
HES7	0.0451033
KCNN4	0.045877
SOX5*	0.0469828
GDA	0.0488696
ZNF85	0.0494517
RP11-327F22.1	0.0497116
*marked the genes selected by multivariate Cox regression.

## Sheet: SKCM
Characteristics	P.Value
ALG8*	0.000109218
GPR17*	0.00178928
HAS3*	0.00330356
NEURL1	0.00348078
AC008991.1	0.00462292
HTR4	0.00557399
EPHX1*	0.00618286
AC024084.1*	0.00650209
PRAM1*	0.00691209
ZC3H3	0.00723039
RP11-465N4.4*	0.00742868
OSCAR	0.00840263
AC092652.1	0.00852862
RP11-338C15.3	0.00889538
ZBP1*	0.00907336
SETX	0.00942898
ADI1*	0.00977733
AMICA1*	0.01022
PSMB9	0.0102917
ANAPC7	0.0107866
SFTA1P*	0.0114984
GINM1	0.0129696
AC130469.2	0.0144357
RP11-621L6.2*	0.0157856
SAR1A	0.0176557
LYSMD4	0.0183609
ARF5	0.0188359
KLF9	0.0189577
LARGE	0.0196196
APBB1IP*	0.0217651
GRB2	0.0221906
DHX36	0.0241853
ANKRD52	0.0267955
THEMIS	0.0276025
RP11-284N8.3	0.0285395
TSTA3*	0.0290459
PLK1	0.0290576
AC104699.1	0.0297807
LCP2*	0.0301265
ERCC6L2	0.0306037
CTXN1	0.0313249
TVP23B*	0.0313731
RP11-434I12.2*	0.0316941
KIAA1551	0.0318178
PLTP*	0.0323287
MBTPS2	0.032548
EHBP1	0.0361289
C19orf25	0.0370476
TK1*	0.0375762
CASKIN2*	0.0377141
BTNL2*	0.038384
DNAJC24	0.0385236
ETV7	0.0433469
CTC-444N24.6*	0.0476181
*marked the genes selected by multivariate Cox regression.

## Sheet: UCEC
Characteristics	P.Value
PDZD4*	0.000118798
TDRD5*	0.000145661
UBE2C	0.000422546
FOXE1	0.00653601
LINC00475	0.0110684
MPST	0.0139484
TSFM	0.0145161
LSM1	0.0154737
RP11-474N24.6	0.0195229
ZNF512	0.021264
HN1	0.0215321
LY6K	0.0304258
UNC5A	0.0331766
ADI1	0.0351567
MT-CYB	0.0365268
MT-ATP6	0.0424665
*marked the genes selected by multivariate Cox regression.
